# Supplementary material for: Short-term in vivo testing to discriminate genotoxic carcinogens from non-genotoxic carcinogens and non-carcinogens using next-generation RNA sequencing, DNA microarray, and qPCR
Source: Genes Environ. 2023 Feb 9;45:7. doi: 10.1186/s41021-023-00262-9 (PMC9909887; doi:10.1186/s41021-023-00262-9)
Supplement: Supplementary file 1 — Additional file 1. Short-term in vivo tests for carcinogens by RNA-Seq, DNA microarray, and qPCR. [file 41021_2023_262_MOESM1_ESM.xlsx]

## Sheet: Sheet1
File 1. Short-term in vivo tests for carcinogens by RNA-Seq, DNA microarray, and qPCR
No.	Technology	Chemicals	Tissues	Species	Treatment	Marker genes	Bioinformatics	Publications
1	FFPE RNA-Seq (Targeted)	1 GTC vs 1 NGTC	Liver	Rat	28 d	12 genes	PCA	Furihata, 2020 [9]
2	RNA-Seq (Targeted)	2 GTCs vs 1 NGTC vs 1 Intentermediate C	Liver	Rat	28 d	11 genes	PCA	Furihata, 2018 [8]
3	RNA-Seq (whole), qPCR	1 GTC	Liver	Rat	8 w, 14 w, 20 w	28 genes	ANOVA, Volcano	Kurma, 2021 [18]
4	RNA-Seq (whole), TempO-Seq	1 GTC	Liver	Rat	5 d	11 genes	p<0.05	Li, 2021 [10]
5	RNA-seq (whole),ChiP-Seq	1 NGTC	Liver	Rat	7 d, 28 d	19 genes	Heatmap	Nault, 2020 [11]
6	RNA-Seq (whole), DNA microarray	1 GTC, 1 NGTC, 3 NCs	Liver	Rat	5 d	up to 1621 genes	PCA, Volcano plot, Heat map	Rao, 2019 [6]
7	RNA-Seq (whole), qPCR	1 GTC	Liver	Rat	90 d	27 HAfTs*	/	Merrick, 2018 [23]
8	RNA-Seq (whole), TempO-Seq, DNA microarray	2 GTHCs, 1 GTNHC, 1 GTNC, 6 NGTHCs, 5 NGTNCs	Liver	Rat	3 d, 5 d, 7 d	731 UniGene cluster	Heatmap. PCA,	Bushel, 2018 [13]
9	RNA-Seq (whole)	1 NGTC	Liver, Kidney, Heart	Rat	8 h, 24 h	28 common genes	/	Shyman, 2018 [17]
10	RNA-Seq (whole), ChiP-Seq, ATAC-Seq	1 GTC	Liver, Lung,	Mouse	2 w	Phase I, 58 genes	Heatmap, PCA	Israel, 2018 [15]
						Phase II, 58 genes
						INFγ-related, 75 genes
11	RNA-Seq (whole), qPCR, RRBS, Chip-seq	1 NC	Liver	Mouse (8 m age)	4 m	4 genes	Heatmap, Fold change	Zhou, 2017 [16]
12	RNA-Seq (whole), DNA microarray, qPCR	3 GTHCs, 1 GTNHC, 2 GTNCs, 10 NGTHCs, 11 NGTNCs	Liver	Rat	3, 5, 7 d	18 genes	p<0.05	Wang, 2014 [5]
13	RNA-Seq (whole), DNA microarray, qPCR	1 GTC	Liver	Rat	90 d	10 genes	PCA, Heatmap	Merrick, 2013 [14]
14	RNA-Seq (whole), miRNA	1 GTC	Kidney	Rat	12 w	6794 mRNA, 63 miRNA	Heatmap, PCA	Li, 2015 [19]
15	RNA-Seq (whole)	1 NGTNKC	Kidney	Rat	10 h, 34 h	144 genes at 10 h, 17 genes at 34 h	Fold-change	Schyman, 2020 [24]
16	RNA-Seq (non-coding RNA)	1 GTC	Lung (Mesothelioma)	Mouse	33 w	9 genes	>2-fold	Felley-Bosco, 2018 [20]
17	RNA-Seq (whole), qPCR	1 GTC	Lung	Mouse	4 w	10 genes	Heatmap, Fold-change	Chikara, 2018 [25]
18	RNA-Seq (whole)	1 NGTNC	Lung	Rat	1 d, 7 d	14 genes	Fold-change	Kim, 2021 [26]
19	RNA-Seq (whole), qPCR	1 GTC	Colon	Mouse	49 d, 70 d	24 genes	Volcano plot	Kawamura, 2019 [27]
20	RRNA-Seq (whole) , qPCR	1 GTC	Colon	Mouse	12 w	29 genes	PCA, Heatmap	Guo 2018 [21]
21	ChiP-Seq, RNA-Seq (whole)	1 GTC	Colon	Rat	10 w	65 genes	p-values, z-scores	Triff, 2017 [28]
22	RNA-Seq (whole)	1 GTC	Pancreas	Mouse	5 m	23 genes	Four-fold difference	Asahina, 2020 [22]
23	RNA-Seq (whole), qPCR,	1 GTC	Mammary gland	Rat	PND21**	20 genes	Student t-test and post hoc Mann–Whitney test	Leung, 2017 [29]
	Bisulfite sequencing						Heatmap
24	RNA-Seq (whole)	1 GTC	Tongue	Female mouse	17 w	20 genes	Fold change	Tang, 2014 [30]
25	RNA-Seq (epigenetic), qPCR	1 GTC	Tongue	Mouse	10 w	5 genes	Heatmap, Fold change	Urvalek, 2015 [31]
	HAfTs*: hepatic aflatoxin transcripts (lncRNA)
	NGTNKC: non-genotoxic non-kidney carcinogen
	PND21**: postnatal day 21
							Volcano plot
